# Supplementary material for: Patient Engagement as Measured by Inpatient Portal Use: Methodology for Log File Analysis
Source: J Med Internet Res. 2019 Mar 25;21(3):e10957. doi: 10.2196/10957 (PMC6452277; doi:10.2196/10957)
Supplement: Multimedia Appendix 1 [file jmir_v21i3e10957_app1.txt]

********************************************************************************
*********************************  Module 1  ***********************************
********************************************************************************

*** import ADT
import delimited Filepath/ADT.csv, varnames(nonames) clear 

* add original variable names
rename v1 coded_mrn
rename v2 coded_csn
rename v3 hsp_account_id
rename v4 mcb_assign
rename v5 adt_event_time
rename v6 event_type
rename v7 james_admit

replace coded_mrn = "1" in 1
destring coded_mrn, replace 

************************* Process variable creation ****************************
												
*rename patient_id and csn_flag variables
rename  coded_mrn MRN
rename coded_csn pat_enc_csn_id

* convert string adt_event_time into datetime variable effective_time
gen double effective_time = clock(adt_event_time, "YMDhms")
format effective_time %tc

* change event type value for ease of sorting
replace event_type = "zDischarge" if event_type == "Discharge"

******************************** Reshape Data **********************************

/* in raw file, there are a handful of cases where an Admission and Outpatient
event both associate to one encounter. Since we are only interested in inpatient encounters,
the outpatient event is dropped.
*/

* flag and drop outpatient admissions on inpatient csns
gen admit_flag = 2 if event_type == "Admission"
replace admit_flag =3 if event_type =="Hospital Outpatient"
sort pat_enc_csn_id
by pat_enc_csn_id: egen admit_flag_sum = sum(admit_flag)
drop if event_type =="Hospital Outpatient" & admit_flag_sum ==5

*recalculated admit_flag_sum
drop admit_flag_sum
by pat_enc_csn_id: egen admit_flag_sum = sum(admit_flag)

sum admit_flag_sum
* break if multiple encounters associate to single csn
assert r(max) <= 3

* drop if earliest event for csn_flag is not admission
sort pat_enc_csn_id effective_time event_type
by pat_enc_csn_id: gen first = event_type if _n ==1
by pat_enc_csn_id: replace first = first[1] 

drop if !inlist(first,"Admission", "Hospital Outpatient")
drop first

* break if earliest event for csn_flag is still not admission
sort pat_enc_csn_id effective_time event_type
by pat_enc_csn_id: gen first = event_type if _n ==1
by pat_enc_csn_id: replace first = first[1] 
count if !inlist(first,"Admission", "Hospital Outpatient")
assert r(N) ==0 

drop admit_flag admit_flag_sum first

* drop admissions without discharge
gen discharge = 1 if event_type == "zDischarge"
sort pat_enc_csn_id
by pat_enc_csn_id: egen full_admit = sum(discharge)
drop if full_admit == 0  
drop discharge full_admit

* drop outpatient admissions
gen outpatient = 1 if event_type == "Hospital Outpatient"
sort pat_enc_csn_id
by pat_enc_csn_id: egen out_admit = sum(outpatient)
drop if out_admit == 1  
drop outpatient out_admit

**************************	 Admission Overlap   *******************************	

/* 
We have chosen to merge admissions that have overlapping times. We have also 
chosen to merge admissions that occur within 4 hours of each other.
*/

* create csn flag, ordered by event time
preserve 
drop if event_type !="Admission"
* check that there are no duplicate csn values
duplicates report pat_enc_csn_id
* break if there are duplicate csns
assert r(unique_value) == r(N) 
* create csn_flag number
sort MRN effective_time
egen csn_tag = tag(pat_enc_csn_id)
gen csn_flag = sum(csn_tag) 
keep MRN pat_enc_csn_id csn_flag
save "/Volumes/CATALYST/HT2/Seth/Logfile/Projects/PIC paper/Data/temp1", replace
restore

* merge ordered csn_flag back into full dataset
merge m:1 MRN pat_enc_csn_id using "Filepath/temp1"
count if _merge !=3
* break if missing csn
assert r(N) == 0 
drop _merge

/* 
NOTE: much of the following code relies on positional reference, so correct 
sorting is essential.
*/

* sort so that each encounter (marked by csn) is in chronological order
sort MRN effective_time csn_flag event_type 

* flag marks any event that occurs after an event from a different encounter with a later admission time
gen flag = 1 if csn_flag < csn[_n-1] & _n !=1

* flag_tag gives earliest and latest event for an out of order csn
sort csn_flag effective_time
by csn: egen flag_mean = mean(flag)
egen flag_tag = tag(csn) if flag_mean !=.
by csn: replace flag_tag = 3 if _n == _N & flag_mean !=.

sort MRN effective_time csn_flag event_type 

* effected flags all events between flagtag =1 & flagtag =3 for a given csn
* this way we tag all csns effected by the overlap
gen effected = .
replace effected = 1 if flag_tag ==1
replace effected = 1 if effected[_n-1] ==1 & flag_tag !=3

* gives a flag for all observations of all effected csns
sort csn
by csn_flag : egen csn_max = max(effected)

* this code creates a unique id (overlap_csn) for each set of overlapping csns
sort MRN effective_time csn_flag event_type 
gen replace_tag = 1 if csn_max == 1 & csn_max[_n-1] ==.
replace replace_tag = 2 if csn_max == 1 & csn_max[_n+1] ==.
replace replace_tag = 1 if replace_tag[_n-1] ==2
replace replace_tag = . if replace_tag ==2
gen overlap_csn_flag = sum(replace_tag)
replace overlap_csn_flag =. if csn_max ==.

* csn_check labels each group of overlapping csns with the first csn_flag in the group 
gen csn_check =.
sort overlap_csn csn_flag
by overlap_csn: replace csn_check = csn_flag[1] if overlap_csn !=.

* replace csn_flag for overlaps
replace csn_flag = csn_check if csn_check !=.

* drop process variables
drop flag flag_mean flag_tag effected csn_max replace_tag 

* replacing changed admit and discharge times
sort csn_flag effective_time
by csn_flag: gen double admit_tm = effective_time[1]
by csn_flag: gen double disch_tm = effective_time[_N]
format admit_tm disch_tm %tc

******************************  close encounters  ******************************

* create tfle (time for last encounter)
sort MRN effective_time csn_flag
gen double tfle_merge = admit_tm - disch_tm[_n-1] if MRN == MRN[_n-1]
replace tfle_merge =. if admit_tm == admit_tm[_n-1]

* flag encounters within 4 hours of each other (tfle is in miliseconds; 1000ms*60sec*60min*4hr = 14400000 ms)
gen close = 1 if tfle_merge <= 14400000

* merge all encounters that occur within 4 hours of each other
sort csn_flag
by csn_flag : egen close_merge = mean(close)
replace csn_flag = csn_flag[_n-1] if close_merge ==1 

* regenerate variables changed by merging close encounters
sort csn_flag effective_time event_type
by csn_flag : replace admit_tm = admit_tm[1]
by csn_flag : replace disch_tm = disch_tm[_N]

*****************************  Prep for merge  *********************************

* create next_event_tm for joining ADT and logfile
sort MRN effective_time csn_flag 
gen double next_event_tm = effective_time[_n+1] if csn_flag == csn_flag[_n+1]
format next_event_tm %tc

* create prev_event_tm for analysis
sort MRN effective_time csn_flag 
gen double prev_event_tm = effective_time[_n-1] if csn_flag == csn_flag[_n-1]
format prev_event_tm %tc

* drop process variables
drop tfle* close*  

* prep variables for merge
rename * *_ADT
rename MRN_ADT MRN
rename csn_flag_ADT csn_flag
rename admit_tm_ADT admit_tm
rename disch_tm_ADT disch_tm
rename hsp_account_id_ADT hsp_account_id
gen double admit_dt = dofc(admit_tm)
gen double disch_dt = dofc(disch_tm)
format admit_dt disch_dt %td

* drop last event of each admission
drop if next_event_tm ==.

* generate unique id for each observation; this is useful for checking for duplicates after merge
sort MRN admit_tm event_type
gen uniq_id_ADT = _n

save "Filepath/ADT.dta", replace
