# Supplementary material for: Patient Engagement as Measured by Inpatient Portal Use: Methodology for Log File Analysis
Source: J Med Internet Res. 2019 Mar 25;21(3):e10957. doi: 10.2196/10957 (PMC6452277; doi:10.2196/10957)
Supplement: Multimedia Appendix 2 [file jmir_v21i3e10957_app2.txt]

********************************************************************************
*********************************  Module 2  ***********************************
********************************************************************************

* import Charge data
import excel "Filepath/Hosp_Charges.xlsx", sheet("Sheet1") firstrow case(lower) clear

rename coded_mrn MRN
sort MRN

* create SIF variable for admission datetime
gen double admit_tm = clock(hosp_admit_tm, "DMYhms")
format admit_tm %tc

* create SIF variable for discharge datetime
gen double disch_tm = clock(hosp_disch_tm, "DMYhms")
format disch_tm %tc

********************  Restricting to Population of Interest  *******************

* drop if charge is not inpatient
drop if hsp_patient_type !="Inpatient"

* drop if disch_tm is null
drop if hosp_disch_tm == "NULL"
drop if admit_tm < mdyhms(1,1,2014,0,0,0)
drop if admit_tm > mdyhms(1,1,2016,0,0,0)

*********************  coded_hsp_account_id duplicates  ************************

* check that account duplicates are identical on variables of interest
duplicates tag coded_hsp_account_id, gen(account_dup)

sort coded_hsp_account_id
by coded_hsp_account_id : gen charl_dup = 1 if charlson_score == charlson_score[_n-1] 
by coded_hsp_account_id : egen mean_charl = sum(charl_dup)
count if account_dup != mean_charl
* check if charslon_score changes by account_id
assert r(N) ==0

sort coded_hsp_account_id
by coded_hsp_account_id : gen principle_dup = 1 if principle_dx == principle_dx[_n-1] 
by coded_hsp_account_id : egen mean_principle = sum(principle_dup)
count if account_dup != mean_principle
* check if principle_dx changes by account_id
assert r(N) ==0

sort coded_hsp_account_id
by coded_hsp_account_id : gen dx_dup = 1 if dx_name == dx_name[_n-1] 
by coded_hsp_account_id : egen mean_dx = sum(dx_dup)
count if account_dup != mean_dx
* check if dx_name changes by account_id
assert r(N) ==0 

sort coded_hsp_account_id
by coded_hsp_account_id : gen count_dup = 1 if count_of_dx_list == count_of_dx_list[_n-1] 
by coded_hsp_account_id : egen mean_count = sum(count_dup)
count if account_dup != mean_count
* check if count_dx changes by account_id
assert r(N) ==0

sort coded_hsp_account_id
by coded_hsp_account_id : gen charge_dup = 1 if total_hosp_charges == total_hosp_charges[_n-1] 
by coded_hsp_account_id : egen mean_charge = sum(charge_dup)
count if account_dup != mean_charge
* check if count_dx changes by total_hosp_charges
assert r(N) ==0

drop account_dup charl_dup mean_charl principle_dup mean_principle dx_dup mean_dx count_dup mean_count charge_dup mean_charge

* drop duplicate coded_hsp_account_id
duplicates drop coded_hsp_account_id, force

***************************   Prep for merge  **********************************

* rename variables to mark as Charge variables
rename * *_CH

* rename unique keys to match other files
rename MRN_CH MRN
rename coded_hsp_account_id_CH hsp_account_id

save "Filepath/PIC_charge", replace
