# Supplementary material for: Patient Engagement as Measured by Inpatient Portal Use: Methodology for Log File Analysis
Source: J Med Internet Res. 2019 Mar 25;21(3):e10957. doi: 10.2196/10957 (PMC6452277; doi:10.2196/10957)
Supplement: Multimedia Appendix 3 [file jmir_v21i3e10957_app3.txt]

********************************************************************************
*********************************  Module 3  ***********************************
********************************************************************************

* import Logfile 
import delimited "Filepath/MyChart_Bedside_Audit_File.txt", varnames(nonames) clear

* add original variable names
rename v1 coded_mrn
rename v2 line
rename v3 ua_time
rename v4 myc_ua_action
rename v5 ua_device
rename v6 ua_session_num
rename v7 ua_person_type
rename v8 bedside_dvc_manufct
rename v9 bedside_dvc_model
rename v10 bedside_dvc_os
rename v11 bedside_dvc_os_vsn
rename v12 ua_user_agent
rename v13 bedside_ua_type
rename v14 ua_extended_info

replace coded_mrn = "1" in 1
destring coded_mrn, replace
					
rename coded_mrn MRN

*************************  Create process variables	 ***************************

* convert ua_time to date variable
gen double ua_tm = clock(ua_time, "YMDhms")
format ua_tm %tc

* create variable to mark time of first user action for each patient 
bysort MRN: egen double first_ua_time = min(ua_tm)

******************************  Cleaning Logfiles  *****************************

* Initial Log Cleaning

* drop action types
drop if bedside_ua_type == "Get Menu Items"
drop if bedside_ua_type == "Get Provider"
drop if bedside_ua_type == "Get Wallpaper Data"
drop if bedside_ua_type == "Logout"

* name action types based on extended info
replace bedside_ua_type = "CBORD Dining on Demand" if ua_extended_info == "3140100"
replace bedside_ua_type = "Welcome Video Lite" if ua_extended_info == "314010401"
replace bedside_ua_type = "MYCHART BEDSIDE PATIENT TUTORIAL LITE" if ua_extended_info == "3140104"
replace bedside_ua_type = "MYCHART BEDSIDE PT RIGHTS AND RESPONSIBILITIES" if ua_extended_info == "3140109"
replace bedside_ua_type = "MYCHART BEDSIDE PATIENT TUTORIAL" if ua_extended_info == "3140103"
replace bedside_ua_type = "GETTING STARTED GUIDE" if ua_extended_info == "140102"

*****************************  Classify Actions	 *******************************
* create the variable "active" which denotes whether a user action is active or passive.

gen active = .
la var active "Marker for an active task"

replace active = 0 if bedside_ua_type == "Handshake"
replace active = 0 if bedside_ua_type == "Get Wallpaper Data"
replace active = 1 if bedside_ua_type == "Get Messages"
replace active = 0 if bedside_ua_type == "Set Lock For User"
replace active = 0 if bedside_ua_type == "Get Patient Notes"
replace active = 0 if bedside_ua_type == "Load Terms and Conditions"
replace active = 1 if bedside_ua_type == "Get Class Event Detail"
replace active = 1 if bedside_ua_type == "Save Message"
replace active = 1 if bedside_ua_type == "Get Provider"
replace active = 0 if bedside_ua_type == "Get Health Metrics"
replace active = 1 if bedside_ua_type == "Get Appointment Event Detail"
replace active = 0 if bedside_ua_type == "Get Bedside Admission List"
replace active = 1 if bedside_ua_type == "Get Flowsheet Readings"
replace active = 1 if bedside_ua_type == "Get Specific Lab Results"
replace active = 1 if bedside_ua_type == "Get Lab Result Comments"
replace active = 1 if bedside_ua_type == "Make Bedside Link"
replace active = 1 if bedside_ua_type == "Update Education Status"
replace active = 0 if bedside_ua_type == "Get Patient Prescribed Education Titles"
replace active = 1 if bedside_ua_type == "Get One Patient Prescribed Education Title"
replace active = 0 if bedside_ua_type == "Get Menu Items"
replace active = 0 if bedside_ua_type == "Switch Bedside Admission"
replace active = 1 if bedside_ua_type == "Delete Patient Media"
replace active = 1 if bedside_ua_type == "Create MyChart Account"
replace active = 1 if bedside_ua_type == "Create Non-patient MyChart Account"
replace active = 0 if bedside_ua_type == "Validate MyChart Login"
replace active = 0 if bedside_ua_type == "Validate MyChart Password"
replace active = 0 if bedside_ua_type == "Validate Password Hint"
replace active = 1 if bedside_ua_type == "Load MyChart Info"
replace active = 1 if bedside_ua_type == "Send MyChart Email"
replace active = 1 if bedside_ua_type == "Create Patient Note"
replace active = 1 if bedside_ua_type == "Delete Patient Note"
replace active = 1 if bedside_ua_type == "Update Patient Note"
replace active = 1 if bedside_ua_type == "Get Care Team"
replace active = 1 if bedside_ua_type == "Delete Patient Request"
replace active = 0 if bedside_ua_type == "Get Patient Requests"
replace active = 1 if bedside_ua_type == "Save Patient Request"
replace active = 1 if bedside_ua_type == "Update Patient Request"
replace active = 1 if bedside_ua_type == "Create User-Created Event"
replace active = 1 if bedside_ua_type == "Delete User-Created Event"
replace active = 1 if bedside_ua_type == "Load Schedule"
replace active = 1 if bedside_ua_type == "Get User Event Detail"
replace active = 1 if bedside_ua_type == "Get Task Detail"
replace active = 1 if bedside_ua_type == "Get Medication Administration Details"
replace active = 1 if bedside_ua_type == "Get Surgery Event Detail"
replace active = 1 if bedside_ua_type == "Identify User With Lock"
replace active = 0 if bedside_ua_type == "Accept Terms and Conditions"
replace active = 0 if bedside_ua_type == "Update Photo for User"
replace active = 0 if bedside_ua_type == "Get Provider"
replace active = 1 if bedside_ua_type == "CBORD Dining on Demand"
replace active = 1 if bedside_ua_type == "GETTING STARTED GUIDE"
replace active = 1 if bedside_ua_type == "MYCHART BEDSIDE PATIENT TUTORIAL"
replace active = 1 if bedside_ua_type == "MYCHART BEDSIDE PATIENT TUTORIAL LITE"
replace active = 1 if bedside_ua_type == "Welcome Video Lite"

* create variable "mcb_activity" which denotes which activity each
*user action belongs to.

gen mcb_activity = ""
la var mcb_activity "Indicator for MyChart Activity"

replace mcb_activity = "administrative" if bedside_ua_type == "Handshake"
replace mcb_activity = "navigate" if bedside_ua_type == "Get Wallpaper Data"
replace mcb_activity = "msgcheck" if bedside_ua_type == "Get Messages"
replace mcb_activity = "administrative" if bedside_ua_type == "Set Lock For User"
replace mcb_activity = "NTS" if bedside_ua_type == "Get Patient Notes"
replace mcb_activity = "administrative" if bedside_ua_type == "Load Terms and Conditions"
replace mcb_activity = "HS" if bedside_ua_type == "Get Class Event Detail"
replace mcb_activity = "msgsend" if bedside_ua_type == "Save Message"
replace mcb_activity = "TCM" if bedside_ua_type == "Get Provider"
replace mcb_activity = "MH" if bedside_ua_type == "Get Health Metrics"
replace mcb_activity = "HS" if bedside_ua_type == "Get Appointment Event Detail"
replace mcb_activity = "MH" if bedside_ua_type == "Get Bedside Admission List"
replace mcb_activity = "MH" if bedside_ua_type == "Get Flowsheet Readings"
replace mcb_activity = "MH" if bedside_ua_type == "Get Specific Lab Results"
replace mcb_activity = "MH" if bedside_ua_type == "Get Lab Result Comments"
replace mcb_activity = "administrative" if bedside_ua_type == "Make Bedside Link"
replace mcb_activity = "TL" if bedside_ua_type == "Update Education Status"
replace mcb_activity = "TL" if bedside_ua_type == "Get Patient Prescribed Education Titles"
replace mcb_activity = "TL" if bedside_ua_type == "Get One Patient Prescribed Education Title"
replace mcb_activity = "navigate" if bedside_ua_type == "Get Menu Items"
replace mcb_activity = "MH" if bedside_ua_type == "Switch Bedside Admission"
replace mcb_activity = "NTS" if bedside_ua_type == "Delete Patient Media"
replace mcb_activity = "MCA" if bedside_ua_type == "Create MyChart Account"
replace mcb_activity = "na" if bedside_ua_type == "Create Non-patient MyChart Account"
replace mcb_activity = "MCA" if bedside_ua_type == "Validate MyChart Login"
replace mcb_activity = "MCA" if bedside_ua_type == "Validate MyChart Password"
replace mcb_activity = "MCA" if bedside_ua_type == "Validate Password Hint"
replace mcb_activity = "MCA" if bedside_ua_type == "Load MyChart Info"
replace mcb_activity = "administrative" if bedside_ua_type == "Send MyChart Email"
replace mcb_activity = "NTS" if bedside_ua_type == "Create Patient Note"
replace mcb_activity = "NTS" if bedside_ua_type == "Delete Patient Note"
replace mcb_activity = "NTS" if bedside_ua_type == "Update Patient Note"
replace mcb_activity = "TCM" if bedside_ua_type == "Get Care Team"
replace mcb_activity = "IWL" if bedside_ua_type == "Delete Patient Request"
replace mcb_activity = "IWL" if bedside_ua_type == "Get Patient Requests"
replace mcb_activity = "IWL" if bedside_ua_type == "Save Patient Request"
replace mcb_activity = "IWL" if bedside_ua_type == "Update Patient Request"
replace mcb_activity = "HS" if bedside_ua_type == "Create User-Created Event"
replace mcb_activity = "HS" if bedside_ua_type == "Delete User-Created Event"
replace mcb_activity = "HS" if bedside_ua_type == "Load Schedule"
replace mcb_activity = "HS" if bedside_ua_type == "Get User Event Detail"
replace mcb_activity = "HS" if bedside_ua_type == "Get Task Detail"
replace mcb_activity = "HS" if bedside_ua_type == "Get Medication Administration Details"
replace mcb_activity = "HS" if bedside_ua_type == "Get Surgery Event Detail"
replace mcb_activity = "administrative" if bedside_ua_type == "Identify User With Lock"
replace mcb_activity = "administrative" if bedside_ua_type == "Accept Terms and Conditions"
replace mcb_activity = "administrative" if bedside_ua_type == "Update Photo for User"
replace mcb_activity = "administrative" if bedside_ua_type == "Login" 
replace mcb_activity = "administrative" if bedside_ua_type == "Logout" 
replace mcb_activity = "DoD" if bedside_ua_type == "CBORD Dining on Demand" 
replace mcb_activity = "GSGI" if bedside_ua_type == "MYCHART BEDSIDE PATIENT TUTORIAL" 
replace mcb_activity = "GSGI" if bedside_ua_type == "MYCHART BEDSIDE PATIENT TUTORIAL LITE" 
replace mcb_activity = "administrative" if bedside_ua_type == "Maximum Unlock Attempts Reached" 
replace mcb_activity = "GSGI" if bedside_ua_type == "Welcome Video Lite"
replace mcb_activity = "GSGI" if bedside_ua_type == "GETTING STARTED GUIDE"
replace mcb_activity = "administrative" if bedside_ua_type == "MYCHART BEDSIDE PT RIGHTS AND RESPONSIBILITIES"

************************* dropping actions  *************************

* drop out of timeframe actions
drop if ua_tm > mdyhms(1,1,2016,0,0,0)
drop if ua_tm < mdyhms(1,1,2014,0,0,0)

* drop duplicate lock actions
sort MRN ua_tm line
gen lock = 1 if bedside_ua_type == "Identify User With Lock"
drop if lock == 1 & lock[_n+1] == 1 & MRN == MRN[_n+1]
drop lock

*Drop simultaneously occuring events to deflate frequencies.
sort MRN ua_tm bedside_ua_type
gen simult = 1 if MRN == MRN[_n-1] &  ua_tm == ua_tm[_n-1] & bedside_ua_type == bedside_ua_type[_n-1]
drop if simult == 1
drop simult

*****************************  Prep for Merge  *********************************

* drop extraneous variables
drop myc_ua_action ua_person_type bedside_dvc_manufct ///
bedside_dvc_model bedside_dvc_os bedside_dvc_os_vsn ua_user_agent

* variable for creating data chunks in later process 
*Get last 4 of MRN
tostring MRN, gen(mrn_string)
gen mrn_last = substr(mrn_string,-1,1)
destring mrn_last, replace

* Save WPR
save "Filepath/logfile", replace
