# Supplementary material for: Patient Engagement as Measured by Inpatient Portal Use: Methodology for Log File Analysis
Source: J Med Internet Res. 2019 Mar 25;21(3):e10957. doi: 10.2196/10957 (PMC6452277; doi:10.2196/10957)
Supplement: Multimedia Appendix 4 [file jmir_v21i3e10957_app4.txt]

********************************************************************************
*********************************  Module 4  ***********************************
********************************************************************************

use "Filepath/logfile.dta", clear

***************************  Logfile/ADT merge  ********************************

cd "Filepath/Data"

* Split data into 10 files
foreach i of num 0/9{
	preserve
	keep if mrn_last == `i'

	* join by MRN with ADT
	joinby MRN using "Filepath/ADT.dta"

	* drop user actions that do not fall within an admission period
	gen afteradmit = 0
	replace afteradmit = 1 if ua_tm >= effective_time

	gen beforedisch = 0
	replace beforedisch = 1 if ua_tm < next_event_tm

	gen keepvar = afteradmit + beforedisch
	keep if keepvar == 2 
	save test`i'.dta, replace
	restore
	}

use test0.dta, clear
append using test1.dta test2.dta test3.dta test4.dta test5.dta test6.dta ///
test7.dta test8.dta test9.dta

duplicates report MRN line
* break if duplicate lines
assert r(unique_value) == _N

* Merge charge data
merge m:1 MRN hsp_account_id using "Filepath/PIC_charge.dta"	
drop if _merge !=3
drop _merge

save "Filepath/ADT_Log_merge", replace
