# Supplementary material for: Patient Engagement as Measured by Inpatient Portal Use: Methodology for Log File Analysis
Source: J Med Internet Res. 2019 Mar 25;21(3):e10957. doi: 10.2196/10957 (PMC6452277; doi:10.2196/10957)
Supplement: Multimedia Appendix 5 [file jmir_v21i3e10957_app5.txt]

********************************************************************************
*********************************  Module 5  ***********************************
********************************************************************************

use "Filepath/ADT_Log_merge.dta", clear

************** Generating Patient, Admission, and Session levels  **************

* The line number provided by EPIC is not in order by time. This code regenerates
* the line number by sorting the data by time and then breaking ties with the old 
* line number. Ties can occur when events happen simultaneously.
sort MRN ua_tm line
bysort MRN: gen line2 = _n 
la var line2 "Regenerated Line Number"

* Tag each distinct admission for each patient.
egen distinctadm = tag(MRN admit_tm)
la var distinctadm "Denotes a distinct admission"

* Create a rolling count of admissions
by MRN: gen admission_num = sum(distinctadm)
la var admission_num "Rolling total of admissions"

*Tag Distinct Patient
egen distinct_patient = tag(MRN)
la var distinct_patient "Indicates a unique patient"

* generating date variables to count the number of days with tablet in an admission
gen double ua_dt = date(ua_time, "YMD hms")
format ua_dt %16.0f 
la var ua_dt "User action date"

gen proc_day_provisioned = ua_dt if distinctadm == 1
sort MRN line2
bysort MRN admission_num: egen day_provisioned = mean(proc_day_provisioned)
drop proc_day_provisioned
gen TMPd = ua_dt - day_provisioned
format day_provisioned %td
la var TMPd "Days since provision"

sort MRN line2
bysort MRN admission_num: egen max_TMPd = max(TMPd)
la var max_TMPd "total provision days in stay"

* Generate time from last action variable. This calculates the amount of time, 
* in seconds, from the previous action of the user.
sort MRN line2
bysort MRN (line2): gen double tfla = ua_tm - ua_tm[_n-1]
replace tfla = 0 if tfla == .
replace tfla = tfla / 1000
la var tfla "Time from last action (seconds)"

* Create a session variable. This variable indicates the beginning of a session of
* use. It is defined as the first action within an admission, the first action at a login
* ("Identify User With Lock") and then any action that occurs more than 900 seconds after the previous action.

gen session = 1 if distinctadm == 1
replace session = 1 if bedside_ua_type == "Identify User With Lock"
bysort MRN: replace session = 1 if tfla > 900
la var session "Denotes start of new session"

* Create eversession variable. This indicates the session in which an action occured.
* It is a rolling count of sessions.
sort MRN line2
by MRN: gen eversession = sum(session)
replace eversession = eversession - 1
la var eversession "Session number for the patient"

*Calculating length of session (in seconds): Uses the maximum user action time 
* within the session minus the minimum user action time within the session
sort MRN line2
bysort MRN eversession (line2): egen double session_end_time = max(ua_tm) 
sort MRN line2
bysort MRN eversession (line2): egen double session_start_time = min(ua_tm)
gen session_length = session_end_time - session_start_time
replace session_length = session_length / 1000
replace session_length = . if session != 1
la var session_length "Time spent in session, in seconds"
la var session_end_time "Process variable, max time in session"
la var session_start_time "Process variable, min time in session"

* Within each session, sum the number of active tasks.
sort MRN line2
bysort MRN eversession: egen sum_active = sum(active)
* Since we used egen, if there were no active tasks in the session, dropping
* sum_active == 0 will remove that entire session.
drop if sum_active == 0

* Since we will remove sessions / lines, we regenerate the line number, session,
* and eversession variables so there are no gaps. 
drop line2 tfla session eversession sum_active TMPd max_TMPd sum_active ///
distinctadm admission_num distinct_patient day_provisioned

sort MRN ua_tm line
bysort MRN: gen line2 = _n 
la var line2 "Regenerated Line Number"

* Tag each distinct admission for each patient.
egen distinctadm = tag(MRN admit_tm)
la var distinctadm "Denotes a distinct admission"

* Generate time from last action variable. This calculates the amount of time, 
* in seconds, from the previous action of the user.
sort MRN line2
bysort MRN (line2): gen double tfla = ua_tm - ua_tm[_n-1]
replace tfla = 0 if tfla == .
replace tfla = tfla / 1000
la var tfla "Time from last action"

* Create a session variable. This variable indicates the beginning of a session of
* use. It is defeined as the first action within an admission, and then any action
* that occurs more than 600 seconds after the previous action.

gen session = 1 if distinctadm == 1
replace session = 1 if bedside_ua_type == "Identify User With Lock"
bysort MRN: replace session = 1 if tfla > 900
la var session "Denotes start of new session"

* Create eversession variable. This indicates the session in which an action occured.
* It is a rolling count of sessions.
sort MRN line2
by MRN: gen eversession = sum(session)
replace eversession = eversession - 1
la var eversession "Session number for the patient"

bysort MRN eversession: egen sum_active = sum(active)
* Since we used egen, if there were no active tasks in the session, dropping
* sum_active == 0 will remove that entire session.
count if sum_active == 0

* check that there are no more inactive sessions
assert r(N) ==0

* Create a rolling count of admissions
sort MRN
by MRN: gen admission_num = sum(distinctadm)
la var admission_num "Rolling total of admissions"

gen proc_day_provisioned = ua_dt if distinctadm == 1
sort MRN line2
bysort MRN admission_num: egen day_provisioned = mean(proc_day_provisioned)
drop proc_day_provisioned
gen TMPd = ua_dt - day_provisioned

sort MRN line2
bysort MRN admission_num: egen max_TMPd = max(TMPd)

*Tag Distinct Patient
egen distinct_patient = tag(MRN)
la var distinct_patient "Indicates a unique patient"

********************************************************************************
*********************************  Module 6  ***********************************
********************************************************************************

***************************  Time related variables  ***************************
 
* Calculating Length of Stay in Days
gen LOS = disch_dt - admit_dt
replace LOS = . if distinctadm != 1
la var LOS "Length of stay in calendar days"

* Calculating Provision Length in Days
sort MRN admission_num line2  
by MRN admission_num: gen double provision_length = disch_dt - ua_dt[1]

** Using calendar days
** How many days did the patient use bedside
** Indicator of whether the patient used bedside in any given day
sort MRN line2
bysort MRN admission_num: gen new_day = 1 if TMPd != TMPd[_n-1] & admit_dt == admit_dt[_n-1] //
replace new_day = 1 if distinctadm == 1  // ensures that first use represents the first instance of use
la var new_day "Indicator for usage in a calendar day"

*Associate ordinal hour with user actions
gen hour = hh(ua_tm)
la var hour "Hour of the day"
sort MRN line2
bysort MRN admission_num TMPd: egen SS_FRxTMPd = sum(session)
la var SS_FRxTMPd "Sessions within provisioned day"
*******************************************************************************
******************************** Activities ***********************************
*******************************************************************************

*Create Process Variables

*** Tagging Distinct Activity / Task ***
gen active_ua_type = bedside_ua_type if active==1
la var active_ua_type "Identify active user actions"

*Marks distinct activities within session
egen process_AT_COxSE = tag(mcb_activity MRN eversession)
la var process_AT_COxSE "Marker for distinct activities within session"

*Marks distinct activities within admission
egen process_AT_COxAM = tag(mcb_activity MRN admission_num)
la var process_AT_COxAM "Marker for distinct activities within admission"

*Marks distinct activities within lifetime
egen process_AT_COxLF = tag(mcb_activity MRN)
la var process_AT_COxLF "Marker for distinct activities within lifetime"


*Level: Activities 
*Dimension: Comprehensiveness

*Sum of distinct activites within session
sort MRN line2
bysort MRN eversession: egen AT_COxSE = sum(process_AT_COxSE)
la var AT_COxSE "Sum of distinct activities within session"

*Sum of distinct activities within admission
sort MRN line2
bysort MRN admission_num: egen AT_COxAM = sum(process_AT_COxAM)
la var AT_COxAM "Sum of distinct activities within admission"

*Sum of distinct activities during lifetime
sort MRN line2
bysort MRN: egen AT_COxLF = sum(process_AT_COxLF)
la var AT_COxLF "Sum of distinct activites within lifetime"

*Level: Activities
*Dimension: Frequency

*Create markers for MCB Activities 
gen DoD = 1 if mcb_activity == "DoD"
la var DoD "Marker for DoD activities"

gen GSGI = 1 if mcb_activity == "GSGI"
la var GSGI "Marker for GSGI activities"

gen HS = 1 if mcb_activity == "HS"
la var HS "Marker for HS activities"

gen IWL = 1 if mcb_activity == "IWL"
la var IWL "Marker for IWL activities"

gen MCA = 1 if mcb_activity == "MCA"
la var MCA "Marker for MCA activities"

gen MH = 1 if mcb_activity == "MH"
la var MH "Marker for MH activities"

gen msgsend = 1 if mcb_activity == "msgsend"
la var msgsend "Marker for sent message activities"

gen msgcheck = 1 if mcb_activity == "msgcheck"
la var msgcheck "Marker check message activities" 

gen NTS = 1 if mcb_activity == "NTS"
la var NTS "Marker for NTS activities"

gen TCM = 1 if mcb_activity == "TCM"
la var TCM "Marker for TCM activities"

gen TL = 1 if mcb_activity == "TL"
la var TL "Marker for TL activites"

gen administrative = 1 if mcb_activity == "administrative"
la var administrative "Marker for administrative activities"

gen navigate = 1 if mcb_activity == "navigate"
la var navigate "Marker for navigational activities"

*Frequency of DoD
*Sum of DoD activities within:

*Session
sort MRN line2
bysort MRN eversession: egen AT_DoD_FRxSE = sum(DoD)

*Admission
sort MRN line2
bysort MRN admission_num: egen AT_DoD_FRxAM = sum(DoD)

*Lifetime
sort MRN line2
bysort MRN: egen AT_DoD_FRxLF = sum(DoD)

*Frequency of GSGI
*Sum of GSGI activities within:

*Session
sort MRN line2
bysort MRN eversession: egen AT_GSGI_FRxSE = sum(GSGI)

*Admission
sort MRN line2
bysort MRN admission_num: egen AT_GSGI_FRxAM = sum(GSGI)

*Lifetime
sort MRN line2
bysort MRN: egen AT_GSGI_FRxLF = sum(GSGI)

*Frequency of HS
*Sum of HS within:

*Session
sort MRN line2
bysort MRN eversession: egen AT_HS_FRxSE = sum(HS)

*Admission
sort MRN line2
bysort MRN admission_num: egen AT_HS_FRxAM = sum(HS)

*Lifetime
sort MRN line2
bysort MRN: egen AT_HS_FRxLF = sum(HS)

*Frequency of IWL
*Sum of IWL within:

*Session
sort MRN line2
bysort MRN eversession: egen AT_IWL_FRxSE = sum(IWL)

*Admission
sort MRN line2
bysort MRN admission_num: egen AT_IWL_FRxAM = sum(IWL)

*Lifetime
sort MRN line2
bysort MRN: egen AT_IWL_FRxLF = sum(IWL)

*Frequency of MCA
*Sum of MCA within:

*Session
sort MRN line2
bysort MRN eversession: egen AT_MCA_FRxSE = sum(MCA)

*Admission
sort MRN line2
bysort MRN admission_num: egen AT_MCA_FRxAM = sum(MCA)

*Lifetime
sort MRN line2
bysort MRN: egen AT_MCA_FRxLF = sum(MCA)

*Frequency of MH
*Sum of MH within:

*Session
sort MRN line2
bysort MRN eversession: egen AT_MH_FRxSE = sum(MH)

*Admission
sort MRN line2
bysort MRN admission_num: egen AT_MH_FRxAM = sum(MH)

*Lifetime
sort MRN line2
bysort MRN: egen AT_MH_FRxLF = sum(MH)

*Frequency of Messages
*Sum of Messages within:

*Session
sort MRN line2
bysort MRN eversession: egen AT_msgsend_FRxSE = sum(msgsend)
sort MRN line2
bysort MRN eversession: egen AT_msgcheck_FRxSE = sum(msgcheck)

*Admission
sort MRN line2
bysort MRN admission_num: egen AT_msgsend_FRxAM = sum(msgsend)
sort MRN line2
bysort MRN admission_num: egen AT_msgcheck_FRxAM = sum(msgcheck)

*Lifetime
sort MRN line2
bysort MRN: egen AT_msgsend_FRxLF = sum(msgsend)
sort MRN line2
bysort MRN: egen AT_msgcheck_FRxLF = sum(msgcheck)

*Frequency of NTS
*Sum of NTS within:

*Session
sort MRN line2
bysort MRN eversession: egen AT_NTS_FRxSE = sum(NTS)

*Admission
sort MRN line2
bysort MRN admission_num: egen AT_NTS_FRxAM = sum(NTS)

*Lifetime
sort MRN line2
bysort MRN: egen AT_NTS_FRxLF = sum(NTS)


*Frequency of TCM
*Sum of TCM within:

*Session
sort MRN line2
bysort MRN eversession: egen AT_TCM_FRxSE = sum(TCM)

*Admission
sort MRN line2
bysort MRN admission_num: egen AT_TCM_FRxAM = sum(TCM)

*Lifetime
sort MRN line2
bysort MRN: egen AT_TCM_FRxLF = sum(TCM)

*Frequency of TL
*Sum of TL within

*Session
sort MRN line2
bysort MRN eversession: egen AT_TL_FRxSE = sum(TL)

*Admission
sort MRN line2
bysort MRN admission_num: egen AT_TL_FRxAM = sum(TL)

*Lifetime
sort MRN line2
bysort MRN: egen AT_TL_FRxLF = sum(TL)

*Frequency of Administrative
*Sum of administrative within:

*Session
sort MRN line2
bysort MRN eversession: egen AT_administrative_FRxSE = sum(administrative)

*Admission
sort MRN line2
bysort MRN admission_num: egen AT_administrative_FRxAM = sum(administrative)

*Lifetime
sort MRN line2
bysort MRN: egen AT_administrative_FRxLF = sum(administrative)

*Labeling variables

la var AT_DoD_FRxSE "Sum of DoD within session"
la var AT_DoD_FRxAM "Sum of DoD within admission"
la var AT_DoD_FRxLF "Sum of DoD within lifetime"


la var AT_GSGI_FRxSE "Sum of GSGI within session"
la var AT_GSGI_FRxAM "Sum of GSGI within admission"
la var AT_GSGI_FRxLF "Sum of GSGI within lifetime"

la var AT_HS_FRxSE "Sum of HS within session"
la var AT_HS_FRxAM "Sum of HS within admission"
la var AT_HS_FRxLF "Sum of HS within lifetime"

la var AT_IWL_FRxSE "Sum of IWL within session"
la var AT_IWL_FRxAM "Sum of IWL within admission"
la var AT_IWL_FRxLF "Sum of IWL within lifetime"

la var AT_MCA_FRxSE "Sum of MCA within session"
la var AT_MCA_FRxAM "Sum of MCA within admission"
la var AT_MCA_FRxLF "Sum of MCA within lifetime"

la var AT_MH_FRxSE "Sum of MH within session"
la var AT_MH_FRxAM "Sum of MH within admission"
la var AT_MH_FRxLF "Sum of MH within lifetime"

la var AT_msgsend_FRxSE "Sum of messages sent within session"
la var AT_msgsend_FRxAM "Sum of messages sent within admission"
la var AT_msgsend_FRxLF "Sum of messages sent within lifetime"

la var AT_msgcheck_FRxSE "Sum of messages checked within session"
la var AT_msgcheck_FRxAM "Sum of messages checked within admission"
la var AT_msgcheck_FRxLF "Sum of messages checked within lifetime"

la var AT_NTS_FRxSE "Sum of NTS within session"
la var AT_NTS_FRxAM "Sum of NTS within admission"
la var AT_NTS_FRxLF "Sum of NTS within lifetime"

la var AT_TCM_FRxSE "Sum of TCM within session"
la var AT_TCM_FRxAM "Sum of TCM within admission"
la var AT_TCM_FRxLF "Sum of TCM within lifetime"

la var AT_TL_FRxSE "Sum of TL within session"
la var AT_TL_FRxAM "Sum of TL within admission"
la var AT_TL_FRxLF "Sum of TL within lifetime"

la var AT_administrative_FRxSE "Sum of administrative within session"
la var AT_administrative_FRxAM "Sum of administrative within admission"
la var AT_administrative_FRxLF "Sum of administrative within lifetime"

*******************************************************************************
*********************************** Tasks *************************************
*******************************************************************************

*Create Process Variables

*Mark distinct tasks within session
egen process_TA_COxSE = tag(active_ua_type MRN eversession)
la var process_TA_COxSE "Marks distinct tasks within session"

*Mark distinct tasks within admission
egen process_TA_COxAM = tag(active_ua_type MRN admission_num)
la var process_TA_COxAM "Marks distinct tasks within admission"

*Mark distinct tasks within lifetime
egen process_TA_COxLF = tag(active_ua_type MRN)
la var process_TA_COxLF "Marks distinct tasks within lifetime"

*Level: Tasks
*Dimension: Comprehensiveness

*Sum of distinct tasks within session
sort MRN line2
bysort MRN eversession: egen TA_COxSE = sum(process_TA_COxSE)
la var TA_COxSE "Sum of distinct tasks within session"

*Sum of distinct tasks within admission
sort MRN line2
bysort MRN admission_num: egen TA_COxAM = sum(process_TA_COxAM)
la var TA_COxAM "Sum of distinct tasks within admission"

*Sum of distinct tasks within lifetime
sort MRN line2
bysort MRN: egen TA_COxLF = sum(process_TA_COxLF)
la var TA_COxLF "Sum of distinct tasks within lifetime"

*Level: Tasks
*Dimension: Frequency

*Sum of active tasks within session
sort MRN line2
bysort MRN eversession: egen TA_FRxSE = sum(active)
la var TA_FRxSE "Sum of active tasks within session"

*Sum of active tasks within admission"
sort MRN line2
bysort MRN admission_num: egen TA_FRxAM = sum(active)
la var TA_FRxAM "Sum of active tasks within admission"

*Sum of active tasks within lifetime
sort MRN line2 
bysort MRN: egen TA_FRxLF = sum(active)
la var TA_FRxLF "Sum of active tasks within lifetime"

***						Replace with Missings								****

*Replace with missings to prevent weighted means.
*This replaces generated values everywhere except the level they were 
*designed to aggregrate to. For instance, if aggregating by hour, everything 
*except the first entry in each hour will be replaced with missings.

foreach x of varlist *SE {
replace `x' = . if session != 1
}
foreach x of varlist *AM {
replace `x' = . if distinctadm != 1
}
foreach x of varlist *LF {
replace `x' = . if distinct_patient != 1
}

replace TMPd = ua_dt - day_provisioned

sort MRN line2
bysort MRN admission_num: egen max_TMPd2 = max(TMPd)
replace max_TMPd = max_TMPd2
drop max_TMPd2

*Run sanity tests for each file.

*Making sure there are as many distinct patients as we are reporting there are.
egen check1 = tag(MRN)
count if check1 == 1
gen check1_r = r(N)
count if distinct_patient == 1
assert check1_r == r(N)
drop check1 check1_r

*Making sure there are as many distinct admissions as we are reporting there are.
egen check2 = tag(MRN admit_tm)
count if check2 == 1
gen check2_r = r(N)
count if distinctadm == 1
assert check2_r == r(N)
drop check2 check2_r

save "Filepath/PIC_analysis_R", replace

***************************  Merge Demographic Data  ***************************
import excel "Filepath/Annual_Patient_Summary.xlsx", sheet("Sheet1") firstrow case(lower) clear
rename coded_mrn MRN

merge 1:m MRN using "Filepath/PIC_analysis_R"
drop if _merge ==1
drop _merge

* drop out of bounds obs
drop if age <18
drop if age > 90

save "Filepath/PIC_analysis_R", replace
