# Supplementary material for: Patient Engagement as Measured by Inpatient Portal Use: Methodology for Log File Analysis
Source: J Med Internet Res. 2019 Mar 25;21(3):e10957. doi: 10.2196/10957 (PMC6452277; doi:10.2196/10957)
Supplement: Multimedia Appendix 6 [file jmir_v21i3e10957_app6.xlsx]

## Sheet: LOS_Freq
Frequency of Mychart Bedside Function Actions
Session, n = 76066	Happening Soon	I Would Like	MyChart Ambulatory Tasks	View Vitals and Lab Results	Check Secure Messages	Send a Secure Message	Access Personal Notes	View Care Team	Access Educational Materials
Median	0	0	0	0	0	0	0	0	0
IQR	2	0	0	0	0	0	0	2	0
Min	0	0	0	0	0	0	0	0	0
Max	390	11	23	203	187	4	11	191	44
Admission, n = 6365	Happening Soon	I Would Like	MyChart Ambulatory Tasks	View Vitals and Lab Results	Check Secure Messages	Send a Secure Message	Access Personal Notes	View Care Team	Access Educational Materials
Median	6	0	0	2	1	0	0	7	1
IQR	22	1	1	4	3	0	1	15	2
Min	0	0	0	0	0	0	0	0	0
Max	1351	29	42	1324	190	12	34	700	67
Patient, n = 5136	Happening Soon	I Would Like	MyChart Ambulatory Tasks	View Vitals and Lab Results	Check Secure Messages	Send a Secure Message	Access Personal Notes	View Care Team	Access Educational Materials
Median	7	0	0	2	1	0	0	7	1
IQR	24	1	1	5	3	0	1	17	3
Min	0	0	0	0	0	0	0	0	0
Max	3562	50	48	1415	190	12	42	1963	86

## Sheet: LOS_Comp
Number of Distinct MyChart Bedside Functions Used
	Sessions, n = 76066		Admissions, n = 6365		Patients, n = 5136
Count	Frequency	Percent	Frequency	Percent	Frequency	Percent
0	34157	0.449044	493	0.0774548	320	0.0623053
1	10785	0.141785	279	0.0438335	211	0.0410826
2	14586	0.191755	564	0.0886096	421	0.0819704
3	7580	0.0996503	653	0.102592	515	0.100273
4	4379	0.0575684	923	0.145012	696	0.135514
5	2007	0.026385	849	0.133386	650	0.126558
6	1062	0.0139616	622	0.0977219	502	0.0977414
7	917	0.0120553	708	0.111233	604	0.117601
8	590	0.00775642	1144	0.179733	1070	0.208333
9	3	3.94394e-05	130	0.0204242	147	0.0286215
